# Supplementary material for: Fidelity Characterization of Highly Pathogenic Porcine Reproductive and Respiratory Syndrome Virus and NADC30-like Strain
Source: Viruses. 2024 May 16;16(5):797. doi: 10.3390/v16050797 (PMC11125636; doi:10.3390/v16050797)
Supplement: Supplementary file 1 [file viruses-16-00797-s001.zip]

Archive with 1 entries (1 files):
- viruses-3003091-supplementary.pdf
